# Supplementary material for: Socialization of Providencia stuartii Enables Resistance to Environmental Insults
Source: Microorganisms. 2022 Apr 25;10(5):901. doi: 10.3390/microorganisms10050901 (PMC9144925; doi:10.3390/microorganisms10050901)
Supplement: Supplementary file 1 [file microorganisms-10-00901-s001.zip]

Archive with 1 entries (1 files):
- microorganisms-1678166-supplementary.pdf
